# Supplementary material for: Aqueous humor monocyte chemoattractant protein-1 predicted long-term visual outcome of proliferative diabetic retinopathy undergone intravitreal injection of bevacizumab and vitrectomy
Source: PLoS One. 2021 Mar 5;16(3):e0248235. doi: 10.1371/journal.pone.0248235 (PMC7935263; doi:10.1371/journal.pone.0248235)
Supplement: S1 Raw data — (XLSX) [file pone.0248235.s002.xlsx]

## Sheet: Sheet1
Eye number	gender (1 male, 2 female)	age	type of DM	duration of visual impairment(month)	HbA1c (%)	creatinine level (1=above normal, 0=normal)	previous PRP (1=yes, 0=no)	BCVA before surgery (logMAR)	1=phakic, 2=pseudophakic	combined with cataract surgery (1=yes, 0=no)	presence of RD (1=yes, 0=no)	silicone oil tamponade (1=yes, 0=no)	period of followup (month)(999=lost)	BCVA at last followup (logMAR)	recurrent vitreous hemorrhage (1=yes, 0=no)	post-surgical NVG (1=yes, 0=no)	VEGF before IVB (pg/ml)	VEGF after IVB (pg/ml)	IL-6 before IVB (pg/ml)	IL-6 after IVB (pg/ml)	IL-8 before IVB (pg/ml)	IL-8 after IVB (pg/ml)	MCP-1 before IVB (pg/ml)	MCP-1 after IVB (pg/ml)
1	2	48	2	1	6.2	1	1	2	1	0	1	0	14	0.9	0	0	115.45	9.56	257.91	1538.21	120.95	306.45	1658.46	2607.37
2	1	33	1	24	8.2	0	1	1.4	1	1	0	0	6	0.3	0	0	49.31	1.6	30.19	32.45	44.86	53.67	1151.09	1439.95
3	1	78	2	6	8.3	0	0	2	2	0	0	0	19	1	0	0	300.59	0	871.68	451.24	902.94	174.62	6958.07	1160.9
4	1	31	1	6	6.9	1	0	2	1	0	0	0	16	1	1	0		65.99		356.73		346		3199.44
5	2	79	2	6	7.3	1	0	1.6	2	0	0	0	19	0.7	0	0	65.99	0	27.04	55.39	47.08	47.65	1040.28	736.51
6	2	63	2	2	8.9	0	0	1.7	1	1	1	1	14	0.9	0	0		5.51		12635.1		312.72		5206.75
7	1	62	2	6	5.7	1	1	1.6	1	0	0	0	16	1	0	0
8	1	53	2	12	9.3	0	0	2	1	0	1	1	12	1.4	1	0	427.91	8.3	134.96	1013.05	157.38	659.64	1331.55	2179.39
9	1	37	2	6	9.7	1	1	2	1	0	0	1	19	0	0	0	240.13	3.67	7394.97	15131.5	440.75	950.06	4986.6	5745.88
10	1	37	2	6	9.7	1	1	1	1	0	0	1	19	0.3	0	0
11	1	60	2	12		0	1	2	1	0	0	0	999				143.38		63.6		77.41		1023
12	1	50	2	1	6.3	1	0	2	1	0	0	0	14	0.8	0	0	53.96	3.11	28.06	30.56	49.99	61.01	1190.92	1201.12
13	1	66	2	6	4.8	1	1	2.5	1	1	0	0	16	1.1	0	0	545.85		25723.6		276.9		4123
14	1	29	2	2	10.8	0	1	1.3	1	0	0	0	19	0.5	1	0
15	1	29	2	2	10.8	0	1	1.6	1	0	0	0	19	0.5	0	0		0		163.23		152.52		1987.17
16	1	33	2	3	7.9	0	1	2	1	1	0	0	17	0.9	0	0	42.78		67.98		10.9		1370.08
17	2	65	2	12	7.9	0	0	2	1	0	1	0	999				116.87	4.23	1885.43	3084.21	133.05	152.52	2199.77	1629.17
18	2	60	2	6	9.6	0	0	0.8	1	1	1	0	15	2.5	1	1	464.31	3.67	71.72	4460.03	152.52	300.31	1264.44	2735.79
19	2	65	2	0.5	7.4	0	1	1.7	2	0	0	0	12	0.1	0	0	155.33	7.09	465.37	8698.88	64.61	120.95	1221.82	2348.79
20	1	59	2	1		1	1	1.4	2	0	0	0	18	0.4	0	0	464.33		74057.7		252.69		2899.78
21	1	64	2	0.1	8	1	0	2	1	1	0	0	18	0.7	0	0	121.38		45.58		34.97		973.06
22	1	64	2	1	8	1	0	2	1	1	0	0	18	1.2	0	0	127.18	0	92.27	49.61	113.44	101.87	1544.8	1170.81
23	2	57	2	2		0	1	1.6	1	0	0	0	17	0.4	0	0	118.3	0	70.96	274.04	69.97	159.03	1354.82	1915.83
24	1	59	2	1		1	0	2	1	0	0	0	17	0.5	0	0	1207.59	10.1	118.05	55.16	117.14	294.28	838.8	973.06
25	2	57	2	1	5.7	0	1	1.7	1	0	0	0	17	0	0	0	27.24		4.47		2.24		395.22
26	1	48	2	1		1	0	2.5	1	0	1	1	18	1.7	0	0
27	1	65	2	0.5		1	0	2.5	1	0	1	0	999				3.39	0	32.45	7.1	55.59	172.82	1517.79	1331.55
28	2	50	2	1		0	1	2	1	1	0	0	7	1	0	0	38.21		152.12		247.59		4627.39
29	1	48	2	6	9.4	0	0	1.6	1	0	0	0	13	0.2	0	0	112.86		3.98		14.26		444.38
30	1	51	2	18	5.3	1	1	2	1	0	1	0	12	0.9	1	0	53.96	0	403.16	140.57	70.76	176.44	2657.87	1987.17
31	2	55	2	5	5.3	1	0	2	1	0	1	1	999				259.19	4.67	468.91	57.65	68.4	122.24	1297.5	1180.82
32	1	61	2	1.5		1	0	0.4	1	0	1	1	6	0.4	0	0	551.37	9.12	109.89	73.14	108.68	137.33	1439.95	933.52
33	1	55	2	0.5	5.7	1	1	1.4	1	0	0	0	999				62.43	4.11	31.21	30.07	45.96	34.97	707.41	401.38
34	2	44	2	2	7	0	0	2.5	1	1	0	0	6	2	0	0	164.74	4.95	15946.1	22453.8	5737.49	6282.73	14806.4	12477.3
35	1	59	2	15	6.8	0	0	2	2	0	1	0	14	1	0	0	1672.97	70.79	3708.94	459.46	172.82	263.19	4482.9	6281.88
36	2	29	1	12		0	1	1.6	1	0	0	0	14	0.7	0	0		1.5		83.04		14.4		866.76
37	2	56	2	1		0	0	1.7	1	0	1	1	6	2.5	1	0
38	1	57	2	3	5.6	1	0	2	1	1	1	1	999				122.85		1131.76		73.2		1415.02
39	1	57	2	3	5.6	1	0	2	1	1	1	0	999				168.55	13.95	846.94	182.3	45.41	65.35	1427.42	1160.9
40	1	53	2	2	9.3	0	1	1.4	1	0	1	1	7	1	1	0	121.38	1.83	52.77	102.25	45.96	53.04	831.97	910.65
41	1	67	2	1	6.6	1	0	2	1	0	0	0	12	0.5	0	0	478.69	6.09	375.2	40.61	39.67	41.68	1951.12	1023
42	1	54	2	2	8.2	0	1	2	1	0	1	0	12	0.5	0	0		2.43		294.77		342.52		2220.37
43	2	61	2	24	8	1	0	2	2	0	0	0	7	0.5	0	0	406.62	5.51	459.46	1290.77	54.94	56.91	1170.81	881.13
44	2	48	2	2	7.1	0	1	1.7	1	0	1	0	6	0.1	0	0	127.36	3.28	43.54	62.92	31.54	48.81	627.39	579.53
45	2	48	2	1	7.1	0	1	1	1	0	1	0	6	0.3	0	0	84.28	4.95	27.19	116.85	26.16	40.17	407.64	430.37
46	2	29	2	2	6.4	0	0	1.4	1	0	1	1	12	0.7	0	0	192.96	8.49	39.67	33.18	131.66	128.9	895.75	818.49
47	1	39	2	1	7.6	1	1	2	1	0	0	0	6	2	0	0	145.07		423.61		143.23		2709.52
48	1	66	2	2		0	1	1.1	1	0	0	0	6	0.3	0	0	227.42	1.6	81.4	130.9	86.49	87.44	1378.54	957.03
49	1	66	2	2		0	1	0.9	1	0	0	0	6	2	1	0	307.2	10.1	41.09	61.56	54.94	91.37	1031.6	831.97
50	2	51	2	0.1	9.6	0	1	1	1	0	1	0	9	0.5	1	0	159.17		313.06		20.57		730.59
51	2	49	2	1	7.2	0	1	2	1	1	0	0	10	1.6	0	0	217.68	2.82	163.68	720.22	282.58	268.59	2485.92	2462.43
52	1	58	2	5	7.3	0	1	0.8	1	0	0	0	12	1	0	0	112.82	0	90.29	10.62	26.88	18.25	754.59	548.37
53	1	64	2	6	13.6	1	1	2	1	1	0	0	6	2.5	1	0	28.29		73.14		24.41		1112.74
54	1	58	2	1	6.2	1	1	2.5	1	0	0	0	12	0.4	0	0	294.51		119.26		180.13		1023
55	1	52	2	0.5	4.5	1	1	2	1	0	1	1	10	2	1	1	256.43	4.67	251.14	563.77	63.15	866.98	2326.8	4530.46
56	1	52	2	6	4.5	1	1	2.5	1	0	1	1	10	3	1	1	374.48		883.69		979.53		6425.09
57	2	52	2	1	6.2	1	1	1.7	1	0	0	0	999		0
58	1	52	2	0.5		1	1	2	1	0	0	0	10	0.8	0	0
59	2	73	2	2	6.2	0	0	0.9	1	0	0	0	9	0.8	0	0
60	1	63	2	2	7.4	0	0	1.4	2	0	0	0	11	0.2	0	0
61	2	68	2	12	6.8	0	1	1.7	2	0	0	0	999
62	1	62	2	1	5.9	1	1	2	1	1	0	0	10	0.5	0	0
63	1	44	2	6	9.4	0	1	1.1	1	0	1	1	7	1.4	0	0
